# Supplementary material for: Mapping MAVE data for use in human genomics applications
Source: Genome Biol. 2025 Jun 25;26:179. doi: 10.1186/s13059-025-03647-x (PMC12188674; doi:10.1186/s13059-025-03647-x)
Supplement: Supplementary file 3 — Additional file 3: mave_g2p.csv. This file contains information about the number of mapped genes in the Genomics 2 Proteins Portal and their corresponding counts of single and double mutations [file 13059_2025_3647_MOESM3_ESM.csv]

	gene	uniprot_id	sequence_length	scoresets	single_muts	double_muts
0	TRIM71	Q2Q1W2	868.0	1.0	827.0	0.0
1	RASA4	O43374	803.0	1.0	523.0	0.0
2	ZFHX4	Q86UP3	1400.0	3.0	3265.0	0.0
3	MAEL	Q96JY0	434.0	1.0	950.0	0.0
4	HNRNPUL1	Q9BUJ2	856.0	1.0	794.0	0.0
6	MPDZ	O75970	2070.0	4.0	7077.0	0.0
7	POU3F3	P20264	500.0	2.0	2128.0	0.0
8	STOX2	Q9P2F5	926.0	1.0	1528.0	0.0
9	FBXO11	Q86XK2	927.0	1.0	913.0	0.0
10	DNAJC21	Q5F1R6	531.0	1.0	499.0	0.0
11	ZMYM6	O95789	1325.0	2.0	1320.0	0.0
12	CRYGC	P07315	174.0	2.0	2711.0	0.0
13	CYP2C19	P33261	490.0	1.0	8148.0	0.0
14	RANBP2	P49792	1400.0	2.0	971.0	0.0
16	ZBTB20	Q9HC78	741.0	3.0	1296.0	0.0
17	RFC1	P35251	1148.0	1.0	1352.0	0.0
18	TRIM6	Q9C030	488.0	1.0	667.0	0.0
19	ERBIN	Q96RT1	1412.0	1.0	1782.0	0.0
20	CPEB2	Q7Z5Q1	589.0	1.0	1245.0	0.0
21	LDB3	O75112	727.0	1.0	1647.0	0.0
22	WWTR1	Q9GZV5	400.0	1.0	905.0	0.0
23	KCNQ1	P51787	676.0	2.0	124.0	0.0
24	VCP	P55072	806.0	1.0	1579.0	0.0
25	POU1F1	P28069	291.0	1.0	1272.0	0.0
26	SMURF2	Q9HAU4	748.0	1.0	949.0	0.0
27	ARX	Q96QS3	562.0	1.0	1113.0	0.0
28	ALX4	Q9H161	411.0	1.0	1085.0	0.0
29	RSL24D1	Q9UHA3	163.0	1.0	1122.0	0.0
30	TTC3	P53804	2025.0	1.0	775.0	0.0
31	ELF5	Q9UKW6	265.0	1.0	1502.0	0.0
32	PLCG2	P16885	1265.0	1.0	957.0	0.0
33	PTEN	P60484	403.0	3.0	14399.0	0.0
34	FUBP3	Q96I24	572.0	1.0	1519.0	0.0
35	ACE2	Q9BYF1	805.0	2.0	4680.0	0.0
36	DVL3	Q92997	716.0	1.0	1578.0	0.0
38	MAMSTR	Q6ZN01	415.0	1.0	588.0	0.0
39	ASB14	A6NK59	587.0	1.0	719.0	0.0
40	MID1	O15344	667.0	1.0	819.0	0.0
41	SOX4	Q06945	474.0	1.0	1267.0	0.0
42	MYOCD	Q8IZQ8	938.0	1.0	805.0	0.0
43	CKS1B	P61024	79.0	1.0	1557.0	0.0
45	NCF1	P14598	390.0	1.0	1304.0	0.0
47	MIS18BP1	Q6P0N0	1132.0	1.0	964.0	0.0
48	ANKS6	Q68DC2	871.0	1.0	1225.0	0.0
50	DMTF1	Q9Y222	760.0	1.0	785.0	0.0
51	SMARCC1	Q92922	1105.0	1.0	812.0	0.0
52	SOX6	P35712	828.0	1.0	1315.0	0.0
53	ERG	P11308	479.0	1.0	1606.0	0.0
54	CUX2	O14529	1486.0	2.0	3097.0	0.0
55	RNF32	Q9H0A6	362.0	1.0	344.0	0.0
56	MIB1	Q86YT6	1006.0	1.0	1096.0	0.0
57	PAX6	P26367	422.0	1.0	1086.0	0.0
58	TADA2A	O75478	443.0	1.0	1223.0	0.0
59	POU2F2	P09086	479.0	1.0	1336.0	0.0
60	AR	P10275	920.0	1.0	1070.0	0.0
61	CRX	O43186	299.0	1.0	1059.0	0.0
62	VIL1	P09327	827.0	1.0	663.0	0.0
64	LCOR	Q96JN0	433.0	1.0	825.0	0.0
65	TECR	Q9NZ01	308.0	1.0	4235.0	0.0
66	UBXN2B	Q14CS0	331.0	1.0	1332.0	0.0
67	TCERG1L	Q5VWI1	586.0	1.0	1024.0	0.0
69	SIX1	Q15475	284.0	1.0	962.0	0.0
70	KRAS	P01116	189.0	28.0	11166.0	38834.0
71	KCNQ4	P56696	695.0	13.0	9837.0	0.0
72	GRIP1	Q9Y3R0	1128.0	1.0	1358.0	0.0
73	ERI1	Q8IV48	349.0	1.0	997.0	0.0
75	PCLO	Q9Y6V0	1400.0	1.0	1061.0	0.0
77	RAG2	P55895	527.0	1.0	1285.0	0.0
78	OVOL2	Q9BRP0	275.0	1.0	457.0	0.0
79	PRKCD	Q05655	676.0	1.0	1082.0	0.0
80	FHL2	Q14192	279.0	1.0	1184.0	0.0
81	TRIM26	Q12899	539.0	1.0	800.0	0.0
82	LCK	P06239	509.0	1.0	1131.0	0.0
83	SHROOM4	Q9ULL8	1493.0	1.0	1670.0	0.0
84	ZEB1	P37275	1124.0	1.0	399.0	0.0
85	ZNF292	O60281	1400.0	1.0	474.0	0.0
86	NR2F1	P10589	423.0	1.0	1505.0	0.0
87	GTF2F2	P13984	249.0	1.0	1227.0	0.0
88	DDHD2	O94830	711.0	1.0	1125.0	0.0
89	FMR1	Q06787	632.0	1.0	1275.0	0.0
90	DTNA	Q9Y4J8	743.0	1.0	1173.0	0.0
91	PKN1	Q16512	942.0	1.0	1178.0	0.0
92	CYP2C9	P11712	490.0	2.0	13343.0	0.0
93	POU6F2	P78424	691.0	1.0	1041.0	0.0
94	PDHX	O00330	501.0	1.0	931.0	0.0
95	ALX1	Q15699	326.0	1.0	1116.0	0.0
97	USH1C	Q9Y6N9	552.0	1.0	1317.0	0.0
98	TRIM44	Q96DX7	344.0	1.0	891.0	0.0
99	SOX3	P41225	446.0	1.0	1175.0	0.0
100	AVIL	O75366	819.0	1.0	651.0	0.0
101	ZMYM5	Q9UJ78	669.0	1.0	711.0	0.0
102	SNCA	P37840	140.0	12.0	29886.0	0.0
103	ELOF1	P60002	83.0	1.0	1477.0	0.0
104	SP7	Q8TDD2	431.0	1.0	480.0	0.0
105	ALX3	O95076	343.0	1.0	1067.0	0.0
106	CRYGS	P22914	178.0	1.0	1461.0	0.0
107	NUDT15	Q9NV35	164.0	3.0	8702.0	0.0
108	CNKSR2	Q8WXI2	1034.0	1.0	1218.0	0.0
110	SAMD9	Q5K651	1589.0	1.0	1182.0	0.0
111	PRDM16	Q9HAZ2	1276.0	1.0	409.0	0.0
112	SOX30	O94993	753.0	1.0	1225.0	0.0
113	ITSN1	Q15811	1721.0	4.0	4342.0	0.0
114	CSDE1	O75534	798.0	3.0	3866.0	0.0
116	MYSM1	Q5VVJ2	828.0	1.0	844.0	0.0
117	FRMPD4	Q14CM0	1322.0	1.0	1526.0	0.0
118	LIMS2	Q7Z4I7	341.0	1.0	1154.0	0.0
119	POU5F1	Q01860	360.0	1.0	1354.0	0.0
120	PCBP1	Q15365	356.0	1.0	1430.0	0.0
121	PRPF40A	O75400	957.0	5.0	5083.0	0.0
123	TRIM36	Q9NQ86	728.0	1.0	847.0	0.0
124	WNK1	Q9H4A3	2382.0	1.0	1683.0	0.0
125	MTA3	Q9BTC8	594.0	1.0	910.0	0.0
126	FEZF1	A0PJY2	475.0	1.0	433.0	0.0
127	CRYBG2	Q8N1P7	1661.0	1.0	1514.0	0.0
128	WSB2	Q9NYS7	404.0	1.0	628.0	0.0
129	SATB1	Q01826	763.0	3.0	3932.0	0.0
130	RNF113A	O15541	343.0	1.0	500.0	0.0
131	ZMYM2	Q9UBW7	1377.0	1.0	791.0	0.0
132	ABLIM3	O94929	683.0	2.0	2250.0	0.0
133	MSH2	P43246	934.0	1.0	16749.0	0.0
134	ZFHX3	Q15911	1400.0	3.0	3290.0	0.0
135	ADNP	Q9H2P0	1102.0	1.0	766.0	0.0
136	RXRA	P19793	462.0	1.0	1284.0	0.0
137	ESRRB	O95718	433.0	1.0	1528.0	0.0
138	PHOX2A	O14813	284.0	1.0	1078.0	0.0
139	KLF11	O14901	512.0	1.0	472.0	0.0
140	PDLIM2	Q96JY6	352.0	1.0	1100.0	0.0
141	ZYX	Q15942	572.0	1.0	1304.0	0.0
142	CASK	O14936	926.0	1.0	1615.0	0.0
144	SLTM	Q9NWH9	1034.0	1.0	932.0	0.0
145	ERBB2	P04626	1255.0	1.0	350.0	0.0
146	ZBTB24	O43167	697.0	2.0	822.0	0.0
148	ITSN2	Q9NZM3	1697.0	1.0	1088.0	0.0
149	ZC3H7A	Q8IWR0	971.0	1.0	419.0	0.0
150	GLI3	P10071	1580.0	1.0	498.0	0.0
152	RERE	Q9P2R6	1566.0	1.0	793.0	0.0
153	CAPN15	O75808	1086.0	1.0	409.0	0.0
154	SRGAP3	O43295	1099.0	1.0	1073.0	0.0
156	BRD4	O60885	1362.0	1.0	1335.0	0.0
158	CXCR4	P61073	352.0	3.0	20985.0	0.0
159	BPTF	Q12830	1400.0	1.0	1105.0	0.0
160	CRYGA	P11844	174.0	1.0	1766.0	0.0
161	POU6F1	Q14863	301.0	1.0	1799.0	0.0
162	TARDBP	Q13148	414.0	3.0	2767.0	0.0
163	ARID2	Q68CP9	1835.0	1.0	1398.0	0.0
164	SH3D19	Q5HYK7	790.0	1.0	1037.0	0.0
166	TESMIN	Q9Y4I5	508.0	1.0	655.0	0.0
167	MAGI2	Q86UL8	1455.0	4.0	5505.0	0.0
168	MAP2K1	Q02750	393.0	6.0	300.0	12.0
169	TFG	Q92734	400.0	1.0	1679.0	0.0
170	HOXB1	P14653	301.0	1.0	1051.0	0.0
171	CRYBA4	P53673	196.0	1.0	1434.0	0.0
172	FHL1	Q13642	323.0	2.0	2225.0	0.0
173	STOX1	Q6ZVD7	989.0	1.0	1499.0	0.0
174	VAV1	P15498	845.0	2.0	2500.0	0.0
175	NR1D2	Q14995	579.0	1.0	1113.0	0.0
176	SPTA1	P02549	2419.0	1.0	934.0	0.0
177	UBQLN3	Q9H347	655.0	1.0	831.0	0.0
178	TP53	P04637	393.0	13.0	48439.0	1561.0
179	GRB2	P62993	217.0	1.0	1107.0	0.0
180	ANK1	P16157	1881.0	1.0	1500.0	0.0
182	HMGCR	P04035	888.0	3.0	50000.0	0.0
183	RNF126	Q9BV68	311.0	1.0	520.0	0.0
184	SH3PXD2B	A1X283	911.0	2.0	2211.0	0.0
185	POU4F3	Q15319	338.0	1.0	1095.0	0.0
186	NPHP1	O15259	732.0	1.0	1185.0	0.0
187	MAP2K5	Q13163	448.0	1.0	1881.0	0.0
188	GAS2L1	Q99501	681.0	1.0	1305.0	0.0
189	ZFP57	Q9NU63	452.0	1.0	440.0	0.0
190	ZHX1	Q9UKY1	873.0	1.0	993.0	0.0
192	CCAR1	Q8IX12	1150.0	1.0	993.0	0.0
193	ETS1	P14921	441.0	1.0	1556.0	0.0
194	JAK1	P23458	1154.0	1.0	24.0	0.0
195	EPRS1	P07814	1512.0	1.0	997.0	0.0
196	OTC	P00480	354.0	1.0	1570.0	0.0
197	WBP4	O75554	376.0	1.0	651.0	0.0
198	UBE3A	Q05086	875.0	1.0	1083.0	0.0
200	NEIL3	Q8TAT5	605.0	1.0	579.0	0.0
201	HESX1	Q9UBX0	185.0	1.0	1072.0	0.0
202	MYO1E	Q12965	1108.0	1.0	1055.0	0.0
204	PSAT1	Q9Y617	370.0	2.0	2111.0	0.0
205	CHD3	Q12873	2000.0	1.0	1041.0	0.0
206	KDM2B	Q8NHM5	1336.0	1.0	1290.0	0.0
207	AHI1	Q8N157	1196.0	1.0	1086.0	0.0
208	GFI1B	Q5VTD9	330.0	1.0	439.0	0.0
209	GABPA	Q06546	454.0	1.0	1540.0	0.0
210	ZNF408	Q9H9D4	720.0	1.0	406.0	0.0
211	GYPA	P02724	150.0	1.0	260.0	0.0
212	ZFHX2	Q9C0A1	2572.0	1.0	1039.0	0.0
214	BLK	P51451	505.0	1.0	1147.0	0.0
215	SOX2	P48431	317.0	1.0	1294.0	0.0
216	MEX3C	Q5U5Q3	659.0	1.0	1297.0	0.0
217	PDZRN3	Q9UPQ7	1066.0	2.0	3414.0	0.0
218	DMBX1	Q8NFW5	382.0	1.0	1054.0	0.0
219	SARNP	P82979	210.0	1.0	802.0	0.0
220	MKRN2	Q9H000	416.0	1.0	341.0	0.0
221	SOX8	P57073	446.0	1.0	1295.0	0.0
222	STXBP4	Q6ZWJ1	553.0	1.0	918.0	0.0
223	RBCK1	Q9BYM8	510.0	1.0	787.0	0.0
224	ZNF148	Q9UQR1	794.0	1.0	432.0	0.0
225	ZC3H10	Q96K80	434.0	1.0	440.0	0.0
226	CBS	P35520	551.0	4.0	44639.0	0.0
227	BTK	Q06187	659.0	1.0	1165.0	0.0
229	HMG20A	Q9NP66	347.0	1.0	1130.0	0.0
230	MSX1	P28360	303.0	1.0	1074.0	0.0
231	ZIC3	O60481	467.0	1.0	440.0	0.0
232	GFI1	Q99684	422.0	2.0	896.0	0.0
234	ABL1	P00519	1130.0	1.0	1084.0	0.0
235	MSX2	P35548	267.0	1.0	1093.0	0.0
237	PRDM15	P57071	1507.0	1.0	438.0	0.0
238	TCEANC	Q8N8B7	351.0	1.0	911.0	0.0
239	PRDM8	Q9NQV8	689.0	1.0	417.0	0.0
240	RAF1	P04049	648.0	10.0	3989.0	0.0
241	SMARCE1	Q969G3	411.0	1.0	1277.0	0.0
242	BAG5	Q9UL15	447.0	1.0	1169.0	0.0
243	HECW2	Q9P2P5	1572.0	1.0	814.0	0.0
244	SALL1	Q9NSC2	1324.0	1.0	406.0	0.0
245	MPP3	Q13368	585.0	1.0	1590.0	0.0
246	ZFYVE16	Q7Z3T8	1539.0	1.0	1178.0	0.0
247	MDM2	Q00987	491.0	1.0	317.0	0.0
248	LATS1	O95835	1130.0	1.0	833.0	0.0
249	F9	P00740	461.0	5.0	45040.0	0.0
250	CHEK2	O96017	543.0	1.0	8847.0	0.0
251	OTX2	P32243	289.0	1.0	1095.0	0.0
252	TDRD3	Q9H7E2	651.0	1.0	1120.0	0.0
253	KCMF1	Q9P0J7	381.0	1.0	1150.0	0.0
255	ZNF711	Q9Y462	761.0	1.0	440.0	0.0
256	HRAS	P01112	189.0	4.0	9920.0	3280.0
257	MID2	Q9UJV3	735.0	1.0	833.0	0.0
258	KDM1A	O60341	852.0	1.0	1561.0	0.0
259	ANK2	Q01484	1400.0	1.0	1366.0	0.0
260	FNBP4	Q8N3X1	1017.0	2.0	1978.0	0.0
261	MAGI3	Q5TCQ9	1481.0	1.0	779.0	0.0
262	RPL35	P42766	123.0	1.0	1077.0	0.0
263	PIN1	Q13526	163.0	1.0	711.0	0.0
264	CALML4	Q96GE6	196.0	2.0	2427.0	0.0
265	DIDO1	Q9BTC0	2240.0	1.0	1149.0	0.0
266	PPP1R9A	Q9ULJ8	1098.0	1.0	1253.0	0.0
267	FYN	P06241	537.0	1.0	1203.0	0.0
268	MTHFR	P42898	656.0	8.0	50000.0	0.0
269	POU3F2	P20265	443.0	2.0	2614.0	0.0
270	MAGI1	Q96QZ7	1491.0	2.0	1872.0	0.0
271	ZFP36L2	P47974	494.0	1.0	469.0	0.0
272	SCN5A	Q14524	2016.0	1.0	248.0	0.0
273	SMARCA4	P51532	1647.0	1.0	631.0	0.0
274	HERC2	O95714	1400.0	1.0	1394.0	0.0
275	SELL	P14151	372.0	1.0	449.0	0.0
276	LCP1	P13796	627.0	1.0	1616.0	0.0
277	MEX3D	Q86XN8	651.0	1.0	1327.0	0.0
278	PMS1	P54277	932.0	1.0	951.0	0.0
279	SASH1	O94885	1247.0	1.0	1390.0	0.0
280	FBXO22	Q8NEZ5	403.0	1.0	786.0	0.0
281	SUMO1	P63165	101.0	1.0	2020.0	0.0
283	PRDM5	Q9NQX1	630.0	1.0	460.0	0.0
284	RAD23B	P54727	409.0	2.0	1553.0	0.0
285	NEDD4	P46934	1319.0	1.0	896.0	0.0
286	ZRANB2	O95218	330.0	2.0	990.0	0.0
287	ELF3	P78545	371.0	1.0	1515.0	0.0
289	GATAD2B	Q8WXI9	593.0	1.0	747.0	0.0
290	ZZZ3	Q8IYH5	903.0	1.0	1125.0	0.0
291	PARD3B	Q8TEW8	1205.0	1.0	1711.0	0.0
292	TPMT	P51580	245.0	1.0	4027.0	0.0
293	PRPF40B	Q6NWY9	871.0	1.0	1152.0	0.0
294	POU2F3	Q9UKI9	436.0	1.0	827.0	0.0
295	PAX7	P23759	505.0	1.0	1091.0	0.0
296	PBRM1	Q86U86	1689.0	1.0	1222.0	0.0
297	KHSRP	Q92945	711.0	1.0	1460.0	0.0
298	TNNC2	P02585	160.0	1.0	1597.0	0.0
299	ADARB1	P78563	741.0	1.0	1177.0	0.0
302	CIDEB	Q9UHD4	219.0	1.0	1274.0	0.0
303	LSM14A	Q8ND56	463.0	1.0	1360.0	0.0
304	EGFR	P00533	1210.0	2.0	476.0	0.0
305	KCNE1	P15382	129.0	4.0	10176.0	0.0
306	ZFC3H1	O60293	1989.0	1.0	376.0	0.0
307	ZMAT3	Q9HA38	289.0	1.0	518.0	0.0
309	TOE1	Q96GM8	510.0	1.0	457.0	0.0
310	ARAF	P10398	606.0	1.0	1216.0	0.0
311	KANSL2	Q9H9L4	492.0	1.0	1178.0	0.0
312	CCR5	P51681	352.0	3.0	20863.0	0.0
313	PSTPIP1	O43586	416.0	1.0	1082.0	0.0
314	RIPK2	O43353	540.0	1.0	1410.0	0.0
315	PACSIN1	Q9BY11	444.0	1.0	1131.0	0.0
316	ADAR	P55265	1226.0	2.0	2468.0	0.0
317	TRIM49C	P0CI26	452.0	1.0	930.0	0.0
318	SRY	Q05066	204.0	1.0	1173.0	0.0
319	CALM1	P0DP23	149.0	1.0	2980.0	0.0
322	SOX18	P35713	384.0	1.0	1248.0	0.0
323	GLI2	P10070	1586.0	1.0	500.0	0.0
324	PROP1	O75360	226.0	1.0	1091.0	0.0
326	YBX2	Q9Y2T7	364.0	1.0	1143.0	0.0
327	SUOX	P51687	545.0	1.0	1360.0	0.0
328	WWP2	O00308	870.0	1.0	1063.0	0.0
329	KMT2A	Q03164	1400.0	1.0	929.0	0.0
330	GLI1	P08151	1106.0	1.0	497.0	0.0
331	HARS1	P12081	509.0	1.0	734.0	0.0
332	POU2F1	P14859	743.0	1.0	1298.0	0.0
334	DNAJC2	Q99543	621.0	1.0	967.0	0.0
336	DNAJB5	O75953	348.0	1.0	1176.0	0.0
338	FCHSD1	Q86WN1	690.0	1.0	1234.0	0.0
339	FADD	Q13158	208.0	1.0	1716.0	0.0
340	TCERG1	O14776	1098.0	5.0	5734.0	0.0
341	TERF2	Q15554	542.0	1.0	1036.0	0.0
342	ASPM	Q8IZT6	1400.0	1.0	335.0	0.0
344	SIX3	O95343	332.0	1.0	996.0	0.0
345	ASPA	P45381	313.0	2.0	12301.0	0.0
346	WWP1	Q9H0M0	922.0	1.0	942.0	0.0
347	CCNF	P41002	786.0	1.0	1047.0	0.0
348	DVL1	O14640	695.0	2.0	2744.0	0.0
349	POU4F2	Q12837	409.0	1.0	1320.0	0.0
350	MCM10	Q7L590	875.0	1.0	780.0	0.0
351	SGCB	Q16585	318.0	1.0	6284.0	0.0
352	SRC	P12931	536.0	3.0	4870.0	0.0
353	HNRNPK	P61978	463.0	1.0	1480.0	0.0
354	UBE4B	O95155	1302.0	1.0	1263.0	0.0
355	MKRN1	Q9UHC7	482.0	1.0	435.0	0.0
356	DNAJC1	Q96KC8	554.0	1.0	976.0	0.0
357	UBTF	P17480	764.0	1.0	1229.0	0.0
358	MXI1	P50539	228.0	1.0	988.0	0.0
359	PRKN	O60260	465.0	1.0	9218.0	0.0
360	ANKS1B	Q7Z6G8	1248.0	1.0	1202.0	0.0
361	NANOS2	P60321	138.0	1.0	1010.0	0.0
362	NEDD4L	Q96PU5	975.0	3.0	2664.0	0.0
363	GSX2	Q9BZM3	304.0	1.0	1081.0	0.0
364	EPS8	Q12929	822.0	2.0	2195.0	0.0
366	TJP2	Q9UDY2	1190.0	2.0	3781.0	0.0
367	EP300	Q09472	2414.0	1.0	1660.0	0.0
368	YBX3	P16989	372.0	1.0	1716.0	0.0
369	RUFY1	Q96T51	708.0	1.0	1133.0	0.0
370	SAFB	Q15424	915.0	1.0	1080.0	0.0
371	HNRNPU	Q00839	825.0	1.0	755.0	0.0
372	SHOX	O15266	292.0	1.0	1074.0	0.0
373	SATB2	Q9UPW6	733.0	2.0	2893.0	0.0
374	MYB	P10242	640.0	2.0	1927.0	0.0
375	RASA1	P20936	1047.0	1.0	1219.0	0.0
376	CHD5	Q8TDI0	1954.0	3.0	2913.0	0.0
377	PRPF3	O43395	683.0	1.0	1268.0	0.0
378	BRCA1	P38398	1863.0	30.0	17680.0	7837.0
379	KDM1B	Q8NB78	822.0	1.0	993.0	0.0
381	PARD3	Q8TEW0	1356.0	1.0	1731.0	0.0
382	BRAF	P15056	766.0	2.0	1585.0	0.0
383	CD86	P42081	329.0	3.0	1545.0	42750.0
384	GLIS3	Q8NEA6	775.0	2.0	931.0	0.0
385	NEB	P20929	1400.0	1.0	1024.0	0.0
386	ITK	Q08881	620.0	1.0	1178.0	0.0
387	TOX3	O15405	576.0	1.0	1302.0	0.0
388	MXD1	Q05195	221.0	1.0	988.0	0.0
389	HECTD1	Q9ULT8	2610.0	1.0	1320.0	0.0
391	GDI1	P31150	447.0	1.0	5008.0	0.0
393	PACSIN2	Q9UNF0	486.0	1.0	1142.0	0.0
394	RASGRP1	O95267	797.0	1.0	1080.0	0.0
395	MAPK1	P28482	360.0	4.0	27240.0	0.0
396	ARK2C	Q6ZSG1	346.0	1.0	826.0	0.0
397	MDM4	O15151	490.0	1.0	602.0	0.0
398	ZFP36	P26651	326.0	1.0	496.0	0.0
401	CRYBA1	P05813	215.0	1.0	1753.0	0.0
402	ITCH	Q96J02	903.0	2.0	2059.0	0.0
404	SIX2	Q9NPC8	291.0	1.0	982.0	0.0
405	CBL	P22681	906.0	1.0	896.0	0.0
406	SOX5	P35711	763.0	1.0	1217.0	0.0
407	FLNB	O75369	2602.0	3.0	4829.0	0.0
408	PYCARD	Q9ULZ3	195.0	1.0	1535.0	0.0
409	LDLRAP1	Q5SW96	308.0	2.0	12768.0	0.0
410	SIX6	O95475	246.0	1.0	996.0	0.0
411	DNAJC5	Q9H3Z4	198.0	1.0	1168.0	0.0
412	CHD7	Q9P2D1	1400.0	1.0	718.0	0.0
413	XRCC6	P12956	609.0	1.0	981.0	0.0
414	HUWE1	Q7Z6Z7	1400.0	1.0	813.0	0.0
415	HCK	P08631	526.0	1.0	1008.0	0.0
416	RCOR3	Q9P2K3	495.0	1.0	809.0	0.0
417	FUBP1	Q96AE4	644.0	2.0	2890.0	0.0
418	KIF16B	Q96L93	1317.0	1.0	1120.0	0.0
419	MRTFA	Q969V6	931.0	1.0	747.0	0.0
421	NCF2	P19878	526.0	3.0	3613.0	0.0
422	CBX5	P45973	191.0	1.0	966.0	0.0
423	BAG3	O95817	575.0	1.0	931.0	0.0
424	INTS12	Q96CB8	462.0	1.0	1180.0	0.0
425	CABP2	Q9NPB3	220.0	1.0	1160.0	0.0
427	SNTA1	Q13424	505.0	1.0	1378.0	0.0
428	TRIM28	Q13263	835.0	1.0	987.0	0.0
429	ZIC2	O95409	532.0	1.0	897.0	0.0
431	CD2AP	Q9Y5K6	639.0	3.0	3380.0	0.0
432	DLG3	Q92796	817.0	2.0	3488.0	0.0
433	FLI1	Q01543	452.0	1.0	1445.0	0.0
434	CRYGB	P07316	175.0	2.0	2565.0	0.0
435	DNAJB11	Q9UBS4	358.0	1.0	1115.0	0.0
436	CRYGD	P07320	174.0	1.0	1524.0	0.0
437	TP73	O15350	636.0	1.0	1221.0	0.0
438	ZC3H15	Q8WU90	426.0	1.0	417.0	0.0
439	YBX1	P67809	324.0	1.0	1820.0	0.0
440	KCNQ2	O43526	872.0	5.0	1322.0	0.0
441	TAX1BP1	Q86VP1	789.0	1.0	520.0	0.0
442	TRMT13	Q9NUP7	481.0	1.0	455.0	0.0
443	DNAJB1	P25685	340.0	1.0	1188.0	0.0
444	NR3C1	P04150	777.0	1.0	1482.0	0.0
445	SMARCB1	Q12824	385.0	1.0	980.0	0.0
446	BAZ2B	Q9UIF8	2168.0	1.0	1073.0	0.0
447	ZNF81	P51508	661.0	2.0	852.0	0.0
448	PACSIN3	Q9UKS6	424.0	1.0	1126.0	0.0
449	NCOR2	Q9Y618	2514.0	1.0	1073.0	0.0
450	YAP1	P46937	504.0	4.0	3339.0	20924.0
452	NR3C2	P08235	984.0	1.0	1385.0	0.0
453	CHD4	Q14839	1912.0	3.0	3137.0	0.0
454	SOX11	P35716	441.0	1.0	1302.0	0.0
455	HMBS	P08397	361.0	3.0	19120.0	0.0
456	NR4A2	P43354	598.0	1.0	1017.0	0.0
457	UBE2I	P63279	158.0	1.0	3160.0	0.0
458	VAX1	Q5SQQ9	334.0	1.0	1086.0	0.0
459	PRRX1	P54821	245.0	1.0	1091.0	0.0
461	SMARCC2	Q8TAQ2	1214.0	1.0	800.0	0.0
462	POU3F1	Q03052	451.0	1.0	1522.0	0.0
463	HNRNPUL2	Q1KMD3	747.0	1.0	763.0	0.0
464	UFM1	P61960	85.0	1.0	1259.0	0.0
465	ZMYM3	Q14202	1370.0	4.0	3033.0	0.0
466	STAU1	O95793	577.0	1.0	1277.0	0.0
467	ANK3	Q12955	1400.0	1.0	1483.0	0.0
468	TRIM3	O75382	744.0	1.0	834.0	0.0
469	SRGAP1	Q7Z6B7	1085.0	1.0	1065.0	0.0
470	GCK	P35557	465.0	2.0	18563.0	0.0
472	RNF7	Q9UBF6	113.0	1.0	1113.0	0.0
473	ATXN7	O15265	892.0	1.0	1193.0	0.0
475	PPARD	Q03181	441.0	1.0	1469.0	0.0
476	SOX17	Q9H6I2	414.0	1.0	1242.0	0.0
478	SQSTM1	Q13501	440.0	2.0	2060.0	0.0
479	ARHGEF28	Q8N1W1	1705.0	1.0	999.0	0.0
480	SAFB2	Q14151	953.0	1.0	797.0	0.0
481	CRYBB1	P53674	252.0	1.0	1687.0	0.0
482	GSC	P56915	257.0	1.0	1056.0	0.0
483	SETD2	Q9BYW2	2564.0	1.0	942.0	0.0
484	NCS1	P62166	190.0	1.0	3341.0	0.0
485	MAP3K20	Q9NYL2	800.0	1.0	1552.0	0.0
486	DNAJC7	Q99615	494.0	1.0	1323.0	0.0
487	POU4F1	Q01851	419.0	1.0	1582.0	0.0
488	TAB3	Q8N5C8	712.0	1.0	676.0	0.0
489	DLG4	P78352	724.0	5.0	494.0	49506.0
490	DNAJB7	Q7Z6W7	309.0	1.0	1213.0	0.0
492	SALL4	Q9UJQ4	1053.0	3.0	1256.0	0.0
493	TPK1	Q9H3S4	243.0	1.0	4860.0	0.0
494	GPR68	Q15743	365.0	3.0	21264.0	0.0
495	UBE2K	P61086	200.0	1.0	779.0	0.0
496	DPH3	Q96FX2	82.0	1.0	1049.0	0.0
498	DBT	P11182	482.0	1.0	768.0	0.0
499	H1-6	P22492	207.0	1.0	1273.0	0.0
500	TOP3A	Q13472	1001.0	2.0	894.0	0.0
501	FANCL	Q9NW38	375.0	1.0	841.0	0.0
502	TP63	Q9H3D4	680.0	1.0	1307.0	0.0
503	ASZ1	Q8WWH4	475.0	1.0	1204.0	0.0
504	DNMBP	Q6XZF7	1577.0	4.0	4567.0	0.0
505	YY1	P25490	414.0	1.0	479.0	0.0
507	CUL9	Q8IWT3	2517.0	2.0	2151.0	0.0
508	MECP2	P51608	486.0	1.0	1435.0	0.0
509	TIAM1	Q13009	1591.0	1.0	1556.0	0.0
510	SPTAN1	Q13813	2472.0	1.0	1154.0	0.0
511	POU3F4	P49335	361.0	1.0	1081.0	0.0
512	KDM5C	P41229	1560.0	1.0	995.0	0.0
513	APP	P05067	770.0	2.0	1568.0	926.0
514	RCOR1	Q9UKL0	485.0	1.0	1124.0	0.0
