# Supplementary material for: Mapping MAVE data for use in human genomics applications
Source: Genome Biol. 2025 Jun 25;26:179. doi: 10.1186/s13059-025-03647-x (PMC12188674; doi:10.1186/s13059-025-03647-x)
Supplement: Supplementary file 5 — Additional file 5: Table S1. This file contains output from the score set metadata analysis. Table S1 Score set metadata statistics [file 13059_2025_3647_MOESM5_ESM.xlsx]

## Sheet: Table S1 Score Set Metadata Sta
	Value
Protein Coding Score Sets	1023
Regulatory/Other Noncoding Score Sets	41
Score Sets with DNA Target Sequences	482
Score Sets with Protein Target Sequences	582
Average Length of Protein Target Sequences	105.39
Average Length of Protein Coding DNA Sequences	635.24
Average Length of Regulatory/Other DNA Sequences	353.27
Protein Coding Score Sets with Gene Symbols/Aliases	348
Protein Coding Score Sets with Descriptive Targets	675
Regulatory/Other Noncoding Score Sets with Descriptive Targets	41
Unique Gene Symbols Across Targets	526
